# Supplementary material for: Deep learning-based reduced order models in cardiac electrophysiology
Source: PLoS One. 2020 Oct 1;15(10):e0239416. doi: 10.1371/journal.pone.0239416 (PMC7529269; doi:10.1371/journal.pone.0239416)
Supplement: S1 Code — (TXT) [file pone.0239416.s006.txt]

S1 Code. Code and data. The code used in this work is available at: https://github.com/stefaniafresca/DL-ROM. The training and testing datasets are available at: https://doi.org/10.5281/zenodo.4022140.
